# Supplementary material for: The 2EF Antibody Targets a Unique N-Terminal Epitope of Trop-2 and Enhances the In Vivo Activity of the Cancer-Selective 2G10 Antibody
Source: Cancers (Basel). 2023 Jul 22;15(14):3721. doi: 10.3390/cancers15143721 (PMC10378344; doi:10.3390/cancers15143721)
Supplement: Supplementary file 1 [file cancers-15-03721-s001.zip]

Archive with 2 entries (2 files):
- cancers-2521282-supplementary.pdf
- Table S1.xlsx
